# Supplementary material for: Unsupervised Moving Object Segmentation from Stationary or Moving Camera Based on Multi-frame Homography Constraints
Source: Sensors (Basel). 2019 Oct 8;19(19):4344. doi: 10.3390/s19194344 (PMC6806239; doi:10.3390/s19194344)
Supplement: Supplementary File 1 [file sensors-19-04344-s001.zip]

Archive with 2 entries (2 files):
- The result videos have been compressed for save space.txt
- Unsupervised Moving Object Segmentation from Stationary or Moving Camera based on Multi-frame Homography Constraints_results.mp4
